# Supplementary material for: Genetic assessment and candidate genes identification for breed-specific characteristics of Qingyuan partridge chicken based on runs of homozygosity
Source: BMC Genomics. 2024 Jun 10;25:577. doi: 10.1186/s12864-024-10492-y (PMC11163754; doi:10.1186/s12864-024-10492-y)
Supplement: Supplementary file 5 — Additional file 5: Table S1. Basic information about ROH Island for three groups [file 12864_2024_10492_MOESM5_ESM.xlsx]

## Sheet: Table S1
Table S1. Basic information about ROH Island for three groups
population	chr	tart position (bp)	Stop position (bp)	Size (Kb)	Number of SNPs
G6	NC_052532.1	18517478	18603280	85.802	29
G6	NC_052532.1	19756852	19825174	68.322	44
G6	NC_052532.1	41163407	42249747	1086.34	654
G6	NC_052532.1	49878732	49881465	2.733	4
G6	NC_052532.1	96240553	97193446	952.893	623
G6	NC_052532.1	97507045	97962605	455.56	238
G6	NC_052532.1	102035839	102323739	287.9	157
G6	NC_052532.1	126624694	126994610	369.916	171
G6	NC_052532.1	140269997	141042682	772.685	379
G6	NC_052533.1	69999734	70479005	479.271	222
G6	NC_052533.1	71188163	71427030	238.867	91
G6	NC_052533.1	81511361	82674716	1163.36	582
G6	NC_052533.1	142048192	142128491	80.299	32
G6	NC_052534.1	52886347	52940209	53.862	41
G6	NC_052534.1	63699256	64222848	523.592	174
G6	NC_052534.1	64500691	65284507	783.816	615
G6	NC_052534.1	73595308	73595308	0	1
G6	NC_052534.1	89341587	89884244	542.657	272
G6	NC_052535.1	18760514	19197556	437.042	101
G6	NC_052535.1	61233561	61245864	12.303	9
G6	NC_052535.1	70152256	71875246	1722.99	926
G6	NC_052536.1	17050470	17920171	869.701	560
G6	NC_052536.1	20366581	20694491	327.91	187
G6	NC_052539.1	9203928	11643061	2439.13	495
G6	NC_052540.1	22703452	23699656	996.204	874
G14	NC_052532.1	126505253	126789969	284.716	79
G14	NC_052532.1	140504216	142465829	1961.61	523
G14	NC_052532.1	149483629	150022049	538.42	190
G14	NC_052533.1	50895609	52145644	1250.04	372
G14	NC_052533.1	52442497	53380875	938.378	268
G14	NC_052533.1	71129463	71188029	58.57	12
G14	NC_052533.1	81640492	82230904	590.412	278
G14	NC_052533.1	86039580	86786698	747.118	201
G14	NC_052534.1	85346574	85838037	491.463	304
G14	NC_052534.1	89520994	89843753	322.759	100
G14	NC_052536.1	2748932	3972446	1223.51	134
G14	NC_052536.1	32108106	32958267	850.161	476
G14	NC_052539.1	9625878	9824657	198.779	49
Q8	NC_052532.1	41487262	41513043	25.781	19
Q8	NC_052532.1	140593794	140979812	386.018	201
Q8	NC_052532.1	148883968	150014336	1130.37	270
Q8	NC_052532.1	191113156	191474141	360.985	78
Q8	NC_052533.1	72721415	73149153	427.738	135
Q8	NC_052533.1	92426817	92773169	346.352	133
Q8	NC_052533.1	95006553	95052648	46.095	13
Q8	NC_052533.1	102211436	102556628	345.192	243
Q8	NC_052534.1	52679019	53317262	638.243	403
Q8	NC_052534.1	61708741	61860193	151.452	80
Q8	NC_052534.1	89464859	89907885	443.026	227
Q8	NC_052535.1	27391435	27662631	271.196	59
Q8	NC_052536.1	2957538	3974720	1017.18	122
Q8	NC_052536.1	20506533	20649796	143.263	84
Q8	NC_052536.1	41316470	41468017	151.547	74
Q8	NC_052539.1	9344620	11248147	1903.53	328
Q8	NC_052542.1	2286075	3445562	1159.49	199
Q8	NC_052545.1	129465	755678	626.213	108
