# Supplementary material for: Genetic assessment and candidate genes identification for breed-specific characteristics of Qingyuan partridge chicken based on runs of homozygosity
Source: BMC Genomics. 2024 Jun 10;25:577. doi: 10.1186/s12864-024-10492-y (PMC11163754; doi:10.1186/s12864-024-10492-y)
Supplement: Supplementary file 6 — Additional file 6: Table S2. Genomic regions associated with breed characteristics and growth traits identified on ROH Island [file 12864_2024_10492_MOESM6_ESM.xlsx]

## Sheet: Table S2
Table S2. Genomic regions associated with breed characteristics and growth traits identified on ROH Island
Associated trait	CHR	Star position (bp)	Stop position (bp)	number of snps	sizes	Associated QTL	Associated Gene
Variety characteristics	NC_052532.1	140504216	142465829	1961.61	523	QTL:17110,"Carcass weight"; QTL:6835,"Breast muscle pH"; QTL: 218890,"Feather pecking"; QTL:24459,"Muscle dry matter content"; QTL:24460,"Muscle dry matter content"; QTL:24461,"Muscle dry matter content"; QTL:24462,"Muscle dry matter content";QTL:219318,"Feather pecking"	FAM155A, LOC121107647, ARGLU1, LOC107050459, EFNB2, LOC107050476
	NC_052532.1	149483629	150022049	538.42	190	QTL:55937,"Body weight gain"	LOC121107648
	NC_052536.1	2748932	3972446	1223.51	134		ANO5, SLC17A6, FANCF, GAS2, SVIP, LOC124418384, ANO3, SLC5A12, FIBIN, BBOX1, CCDC34, LGR4, LIN7C, BDNF
Growth	NC_052533.1	50895609	52145644	1250.04	372	QTL:1879,"Antibody response to KLH antigen";QTL:1899,"Antibody response to KLH antigen";	GLI3, LOC420770, C7orf25, PSMA2, MRPL32, HECW1, STK17A, BLVRA, VOPP1, LANCL2, EGFR, LOC124417784, SEC61G
	NC_052533.1	52442497	53380875	938.378	268	QTL:9413,"Breast muscle weight"	TPK1, CNTNAP2, LOC124417786
	NC_052533.1	86039580	86786698	747.118	201	QTL:55928,"Body weight gain"	IRX2, IRX1
	NC_052534.1	85346574	85838037	491.463	304	QTL:193604,"Eggshell color"	LGSN, KHDRBS2
	NC_052536.1	32108106	32958267	850.161	476	QTL:2081,"Time to achieve maximum antibody response to SRBC"; QTL:2083,"Cloacal bacterial burden after challenge with Salmonella T"; QTL:153754,"Body weight"	NOVA1
